# Supplementary material for: Assessing Habitat Suitability and Range Dynamics of Syzygium alternifolium (Wight) Walp Under Future Climatic Scenarios
Source: Ecol Evol. 2026 Jan 9;16(1):e72861. doi: 10.1002/ece3.72861 (PMC12789644; doi:10.1002/ece3.72861)
Supplement: Supplementary file 1 — Table S1: Occurrence points of Solanum viarum used for the modeling. [file ECE3-16-e72861-s002.csv]

species	Latitude	Longitude
Syzygium_alternifolium	15.72229033	78.74353067
Syzygium_alternifolium	13.71743867	79.45308883
Syzygium_alternifolium	13.690143	79.46475783
Syzygium_alternifolium	13.6992475	79.45130433
Syzygium_alternifolium	13.661638	79.36542167
Syzygium_alternifolium	13.65814233	79.41989533
Syzygium_alternifolium	13.71591167	79.34390017
Syzygium_alternifolium	13.72033283	79.32018183
Syzygium_alternifolium	13.81829817	79.19163367
Syzygium_alternifolium	13.81334767	79.2033025
Syzygium_alternifolium	14.548818	79.2126225
Syzygium_alternifolium	14.3563679	79.11284622
Syzygium_alternifolium	14.19333833	79.4278955
Syzygium_alternifolium	14.2040555	79.41712117
Syzygium_alternifolium	14.26571517	79.3948665
Syzygium_alternifolium	14.216882	79.41729133
Syzygium_alternifolium	14.25638033	79.357147
Syzygium_alternifolium	14.35067883	79.31680583
Syzygium_alternifolium	14.09097222	79.46311111
Syzygium_alternifolium	13.84991667	79.36669444
Syzygium_alternifolium	15.51958333	78.872
