# Supplementary material for: Assessing Habitat Suitability and Range Dynamics of Syzygium alternifolium (Wight) Walp Under Future Climatic Scenarios
Source: Ecol Evol. 2026 Jan 9;16(1):e72861. doi: 10.1002/ece3.72861 (PMC12789644; doi:10.1002/ece3.72861)
Supplement: Supplementary file 2 — Table S2: Correlation among the variables. [file ECE3-16-e72861-s001.csv]

	Aspect_tif	Slope_tif3	SOIL__Orga	SOIL__pH_H	SOIL_ClayC	SOIL_Cla_1	SOIL_Cla_2	SOIL_Organ	SOIL_Org_1	SOIL_Org_2	SOIL_Org_3	SOIL_Org_4	SOIL_Org_5	SOIL_pH_H2	SOIL_pH__1	SOIL_Silt_	SOIL_Silt1	SOIL_Sil_1	SOIL_Total	SOIL_Tot_1	SOIL_Tot_2	wc2_1_30s_	wc2_1_30s1	wc2_1_30_1	wc2_1_30_2	wc2_1_30_3	wc2_1_30_4	wc2_1_30_5	wc2_1_30_6	wc2_1_30_7	wc2_1_30_8	wc2_1_30_9	wc2_1_3_10	wc2_1_3_11	wc2_1_3_12	wc2_1_3_13	wc2_1_3_14	wc2_1_3_15	wc2_1_3_16	wc2_1_3_17	wc2_1_3_18
Aspect_tif	1	-0.128715736	-0.158780699	-0.316885765	-0.042748129	-0.021138141	0.32909031	-0.1031791	-0.046238512	-0.086596995	0.016049474	-0.165742485	0.150316644	-0.375293375	-0.328146399	-0.304805047	-0.336175463	-0.399577127	-0.030870445	0.261194011	0.00597957	-0.152863986	-0.133650183	-0.154206281	-0.357717001	-0.254653424	-0.2572316	0.261242799	-0.328092984	-0.359114941	-0.027032753	-0.387833718	0.077613824	0.03798418	-0.112495001	-0.1236081	-0.173342421	0.059935339	-0.144077618	-0.080273814	0.154501866
Slope_tif3	-0.128715736	1	-0.191243293	0.028217076	-0.131681316	-0.037733177	0.047080482	0.06937457	0.172983264	0.19150136	0.159533661	-0.059050072	-0.134467725	-0.030573022	0.061306483	-0.147238113	-0.110508023	-0.113429908	0.128961661	-0.143481813	-0.155416223	0.214602002	0.211715562	0.213627228	-0.176329404	-0.114600724	-0.169541487	0.000115103	-0.194943438	-0.117632326	-0.178790188	0.013367972	0.024085936	-0.136116211	0.168823461	0.212024562	0.212025844	0.111194238	0.214023297	0.209620606	-0.192277006
SOIL__Orga	-0.158780699	-0.191243293	1	-0.422197746	0.048895336	-0.162404861	-0.107454629	0.694808684	0.685107563	0.660683479	0.606815225	0.774150167	0.756366164	-0.396768824	-0.342524731	0.08897181	0.116381958	0.088094054	0.715724759	0.743183058	0.668734703	-0.351523514	-0.370479325	-0.330873345	0.493953678	0.539691029	0.369678596	0.009876293	0.626450257	0.424085846	0.229647084	0.278677118	-0.607797979	-0.100933199	-0.441201367	-0.412512207	-0.253754807	-0.614599448	-0.357616531	-0.393735404	0.299094984
SOIL__pH_H	-0.316885765	0.028217076	-0.422197746	1	0.248654479	0.285508997	-0.095089025	-0.504852653	-0.591760445	-0.536860052	-0.600687457	-0.418579928	-0.548472576	0.981048322	0.98597335	0.506681346	0.540226234	0.592983918	-0.48339526	-0.621598319	-0.500592524	0.575603228	0.54813467	0.571021879	0.075164096	-0.07343037	0.003148741	-0.503438005	-0.085466566	0.121080477	-0.301905244	0.435338499	0.173597965	0.016439111	0.476901419	0.538937063	0.579737669	0.180296454	0.473382739	0.492860377	-0.58748235
SOIL_ClayC	-0.042748129	-0.131681316	0.048895336	0.248654479	1	0.807905008	0.453109052	0.122586237	0.041114548	-0.010871524	0.110813767	-0.077841872	-0.00453931	0.242114018	0.252956445	0.330872748	0.284747136	0.287618962	0.14651421	0.10903216	0.034908069	-0.007243663	-0.055325994	-0.000305674	0.234993626	0.133747698	0.349783607	-0.597528667	0.052927636	0.310965499	-0.207642657	0.372896312	0.069463394	0.533296439	-0.213649196	-0.076390056	0.013268126	-0.264978518	-0.139943949	-0.087305446	-0.050262745
SOIL_Cla_1	-0.021138141	-0.037733177	-0.162404861	0.285508997	0.807905008	1	0.563829661	-0.145743851	-0.143330272	-0.214898166	0.05098845	-0.261965308	-0.262786608	0.248455639	0.29478623	0.40459672	0.309085139	0.320135987	0.115740394	-0.065489133	-0.014327525	0.269503446	0.233147429	0.268598829	-0.201458076	-0.011632184	0.02309346	-0.341841296	-0.35394311	0.005068648	-0.586864081	0.284356108	0.123757962	0.317841554	0.074469462	0.214662971	0.286989499	-0.068856365	0.098815238	0.212877736	-0.299465261
SOIL_Cla_2	0.32909031	0.047080482	-0.107454629	-0.095089025	0.453109052	0.563829661	1	0.113186826	0.165831495	0.036711825	0.255629351	-0.1903373	-0.09889967	-0.158146377	-0.090905469	0.077715349	0.036526931	-0.160691375	0.176497607	0.015693149	-0.121838531	-0.152137087	-0.172797203	-0.139780877	-0.300487737	-0.052627768	0.006745982	-0.147844563	-0.426022563	-0.167503067	-0.36384947	-0.106684421	0.001497367	0.454364298	-0.392664856	-0.196377041	-0.120464966	-0.29342272	-0.269906214	-0.128823933	0.160226832
SOIL_Organ	-0.1031791	0.06937457	0.694808684	-0.504852653	0.122586237	-0.145743851	0.113186826	1	0.926290171	0.935502748	0.806863868	0.726426122	0.661143552	-0.462422091	-0.423869421	0.125005697	0.144920512	0.047801769	0.790774138	0.532247058	0.320243795	-0.631218357	-0.66219133	-0.612425157	0.591439888	0.746967402	0.656903825	-0.145821223	0.655770533	0.621429962	0.170448849	0.33792395	-0.610241634	0.18011682	-0.762318381	-0.699522568	-0.527420482	-0.798600107	-0.672605399	-0.689643137	0.592942688
SOIL_Org_1	-0.046238512	0.172983264	0.685107563	-0.591760445	0.041114548	-0.143330272	0.165831495	0.926290171	1	0.94494057	0.90848222	0.760792172	0.724540503	-0.583918877	-0.52348315	0.08816726	0.099958823	-0.001445007	0.83083961	0.554202792	0.409033861	-0.578569199	-0.602173617	-0.56168313	0.45498368	0.65771436	0.506963752	-0.030261663	0.532457605	0.467840444	0.133291755	0.237090056	-0.642854332	0.069329174	-0.697962686	-0.643541279	-0.473139553	-0.764974814	-0.613887154	-0.615982774	0.545827889
SOIL_Org_2	-0.086596995	0.19150136	0.660683479	-0.536860052	-0.010871524	-0.214898166	0.036711825	0.935502748	0.94494057	1	0.816438445	0.811026731	0.710629902	-0.517489057	-0.467897607	0.060973142	0.083733344	-0.005428371	0.839736856	0.499567384	0.34963153	-0.510888014	-0.531763827	-0.490852679	0.49338461	0.700064026	0.487252559	0.046598307	0.602727991	0.473252722	0.191772383	0.250135117	-0.717991796	-0.084158433	-0.629650386	-0.574601621	-0.396156422	-0.748996867	-0.526468113	-0.54662063	0.487320336
SOIL_Org_3	0.016049474	0.159533661	0.606815225	-0.600687457	0.110813767	0.05098845	0.255629351	0.806863868	0.90848222	0.816438445	1	0.67962328	0.62979466	-0.578755083	-0.542432796	0.113164856	0.086440235	-0.014786254	0.811742414	0.488634193	0.372094491	-0.451582245	-0.479446533	-0.432286373	0.300300814	0.592366857	0.364153164	0.028432137	0.386570779	0.379284055	-0.030756002	0.262891311	-0.572805556	0.052408229	-0.61896051	-0.517117311	-0.355615162	-0.676346013	-0.494818829	-0.49225597	0.40355001
SOIL_Org_4	-0.165742485	-0.059050072	0.774150167	-0.418579928	-0.077841872	-0.261965308	-0.1903373	0.726426122	0.760792172	0.811026731	0.67962328	1	0.755930942	-0.364967527	-0.341022829	0.169240116	0.181798348	0.128755409	0.799897106	0.522831941	0.543886571	-0.225806503	-0.245425416	-0.204821734	0.37994332	0.673307084	0.250068562	0.211754404	0.560875456	0.356227798	0.066989734	0.336228092	-0.818067503	-0.358105026	-0.350544806	-0.306595114	-0.096145067	-0.688726147	-0.240593159	-0.271022112	0.183339166
SOIL_Org_5	0.150316644	-0.134467725	0.756366164	-0.548472576	-0.00453931	-0.262786608	-0.09889967	0.661143552	0.724540503	0.710629902	0.62979466	0.755930942	1	-0.535442591	-0.490325411	-0.211614056	-0.207427894	-0.235128858	0.664555657	0.788416884	0.681369057	-0.561222688	-0.560632885	-0.54402391	0.389568082	0.453284562	0.265145094	0.253949764	0.567005585	0.23636195	0.416385062	-0.032457155	-0.675614667	-0.20024471	-0.568521379	-0.597563829	-0.472792371	-0.626394399	-0.517562234	-0.545825787	0.520691495
SOIL_pH_H2	-0.375293375	-0.030573022	-0.396768824	0.981048322	0.242114018	0.248455639	-0.158146377	-0.462422091	-0.583918877	-0.517489057	-0.578755083	-0.364967527	-0.535442591	1	0.967222914	0.517562536	0.546028559	0.601455815	-0.474994933	-0.638372314	-0.525073551	0.534379241	0.504242238	0.53035773	0.129903352	-0.005022705	0.046784625	-0.504414774	-0.01354538	0.19189739	-0.284361011	0.485197405	0.148307953	0.024489955	0.437649048	0.494835059	0.539671534	0.147042622	0.439779391	0.440994316	-0.555260659
SOIL_pH__1	-0.328146399	0.061306483	-0.342524731	0.98597335	0.252956445	0.29478623	-0.090905469	-0.423869421	-0.52348315	-0.467897607	-0.542432796	-0.341022829	-0.490325411	0.967222914	1	0.554158338	0.586257669	0.63385751	-0.381558083	-0.564241934	-0.442823382	0.560894779	0.529371182	0.556678966	0.098387622	0.021254644	0.046368785	-0.505542701	-0.046853156	0.178972556	-0.365837855	0.509891602	0.084973341	-0.006749755	0.449374607	0.512329967	0.581775445	0.094484304	0.437553155	0.46502478	-0.578251027
SOIL_Silt_	-0.304805047	-0.147238113	0.08897181	0.506681346	0.330872748	0.40459672	0.077715349	0.125005697	0.08816726	0.060973142	0.113164856	0.169240116	-0.211614056	0.517562536	0.554158338	1	0.987762822	0.95521525	0.252126693	-0.265216974	-0.174057176	0.227431397	0.170750204	0.223570196	0.31900735	0.59316068	0.463759586	-0.604468181	0.194874275	0.583759206	-0.622283449	0.873158907	-0.320066841	0.113667272	0.047336418	0.121394622	0.322085689	-0.439784015	0.003482982	0.063299544	-0.293009337
SOIL_Silt1	-0.336175463	-0.110508023	0.116381958	0.540226234	0.284747136	0.309085139	0.036526931	0.144920512	0.099958823	0.083733344	0.086440235	0.181798348	-0.207427894	0.546028559	0.586257669	0.987762822	1	0.960181574	0.226221534	-0.281487569	-0.205048163	0.223092409	0.16635183	0.22095016	0.388382999	0.597538258	0.4950686	-0.643928662	0.25919818	0.617224578	-0.546996593	0.882503147	-0.329057158	0.106701604	0.0423357	0.117066278	0.318866794	-0.444837163	0.011119476	0.057495772	-0.28570897
SOIL_Sil_1	-0.399577127	-0.113429908	0.088094054	0.592983918	0.287618962	0.320135987	-0.160691375	0.047801769	-0.001445007	-0.005428371	-0.014786254	0.128755409	-0.235128858	0.601455815	0.63385751	0.95521525	0.960181574	1	0.14259909	-0.269874367	-0.15388084	0.31465449	0.262871343	0.306527236	0.393172808	0.52015786	0.45011821	-0.635074472	0.269793354	0.602734342	-0.509565528	0.880764914	-0.220794819	0.057460994	0.19749247	0.225298238	0.388418236	-0.291041133	0.120120498	0.146560949	-0.376469128
SOIL_Total	-0.030870445	0.128961661	0.715724759	-0.48339526	0.14651421	0.115740394	0.176497607	0.790774138	0.83083961	0.839736856	0.811742414	0.799897106	0.664555657	-0.474994933	-0.381558083	0.252126693	0.226221534	0.14259909	1	0.625234357	0.572594304	-0.288894381	-0.316343355	-0.27260318	0.249567613	0.681749171	0.323903806	0.09429334	0.376447429	0.361184045	-0.193006007	0.374973468	-0.795172678	-0.210746522	-0.439483415	-0.37945333	-0.156239257	-0.75895669	-0.377681937	-0.350360835	0.229041148
SOIL_Tot_1	0.261194011	-0.143481813	0.743183058	-0.621598319	0.10903216	-0.065489133	0.015693149	0.532247058	0.554202792	0.499567384	0.488634193	0.522831941	0.788416884	-0.638372314	-0.564241934	-0.265216974	-0.281487569	-0.269874367	0.625234357	1	0.875938938	-0.410765128	-0.404546273	-0.399968815	0.126470658	0.141674467	0.104406038	0.234434887	0.263881135	0.036667073	0.247269237	-0.143319828	-0.343597719	-0.043466785	-0.384654995	-0.425181775	-0.372106288	-0.356132486	-0.376832732	-0.38342604	0.363750053
SOIL_Tot_2	0.00597957	-0.155416223	0.668734703	-0.500592524	0.034908069	-0.014327525	-0.121838531	0.320243795	0.409033861	0.34963153	0.372094491	0.543886571	0.681369057	-0.525073551	-0.442823382	-0.174057176	-0.205048163	-0.15388084	0.572594304	0.875938938	1	-0.147431772	-0.134160122	-0.141377496	-0.021501028	0.061593269	-0.083477126	0.359204353	0.137878159	-0.099506956	0.117443004	-0.126280464	-0.346159339	-0.273415042	-0.094411496	-0.161900723	-0.110904654	-0.212836857	-0.112182551	-0.12030644	0.104351642
wc2_1_30s_	-0.152863986	0.214602002	-0.351523514	0.575603228	-0.007243663	0.269503446	-0.152137087	-0.631218357	-0.578569199	-0.510888014	-0.451582245	-0.225806503	-0.561222688	0.534379241	0.560894779	0.227431397	0.223092409	0.31465449	-0.288894381	-0.410765128	-0.147431772	1	0.997246767	0.999030262	-0.48610267	-0.403801168	-0.638808067	0.104054096	-0.504681266	-0.427074962	-0.510121947	0.159387848	0.222432633	-0.447390118	0.908885451	0.989472886	0.984560035	0.531258193	0.963657744	0.980948376	-0.989115314
wc2_1_30s1	-0.133650183	0.211715562	-0.370479325	0.54813467	-0.055325994	0.233147429	-0.172797203	-0.66219133	-0.602173617	-0.531763827	-0.479446533	-0.245425416	-0.560632885	0.504242238	0.529371182	0.170750204	0.16635183	0.262871343	-0.316343355	-0.404546273	-0.134160122	0.997246767	1	0.995287733	-0.522874454	-0.4498984	-0.682448352	0.159317353	-0.530634733	-0.479195457	-0.478038689	0.094722564	0.24536363	-0.476063375	0.929380744	0.995888675	0.97456517	0.575790475	0.975694521	0.990357179	-0.980489534
wc2_1_30_1	-0.154206281	0.213627228	-0.330873345	0.571021879	-0.000305674	0.268598829	-0.139780877	-0.612425157	-0.56168313	-0.490852679	-0.432286373	-0.204821734	-0.54402391	0.53035773	0.556678966	0.223570196	0.22095016	0.306527236	-0.27260318	-0.399968815	-0.141377496	0.999030262	0.995287733	1	-0.477455545	-0.394809435	-0.6389989	0.108658145	-0.492795567	-0.424952505	-0.501407663	0.162586723	0.203420342	-0.45201995	0.894085527	0.985788406	0.987350855	0.513082034	0.964091723	0.98054908	-0.98879721
wc2_1_30_2	-0.357717001	-0.176329404	0.493953678	0.075164096	0.234993626	-0.201458076	-0.300487737	0.591439888	0.45498368	0.49338461	0.300300814	0.37994332	0.389568082	0.129903352	0.098387622	0.31900735	0.388382999	0.393172808	0.249567613	0.126470658	-0.021501028	-0.48610267	-0.522874454	-0.477455545	1	0.680816927	0.871925243	-0.605315839	0.950143586	0.902321974	0.457781086	0.557872331	-0.348896355	0.26035854	-0.516841396	-0.536352677	-0.428199802	-0.552603265	-0.504880009	-0.598328502	0.427040682
wc2_1_30_3	-0.254653424	-0.114600724	0.539691029	-0.07343037	0.133747698	-0.011632184	-0.052627768	0.746967402	0.65771436	0.700064026	0.592366857	0.673307084	0.453284562	-0.005022705	0.021254644	0.59316068	0.597538258	0.52015786	0.681749171	0.141674467	0.061593269	-0.403801168	-0.4498984	-0.394809435	0.680816927	1	0.749606833	-0.312839307	0.723953307	0.826103562	-0.121438887	0.72551311	-0.771584132	-0.001034343	-0.535194473	-0.504550762	-0.264547164	-0.866682851	-0.535749664	-0.534830616	0.343270579
wc2_1_30_4	-0.2572316	-0.169541487	0.369678596	0.003148741	0.349783607	0.02309346	0.006745982	0.656903825	0.506963752	0.487252559	0.364153164	0.250068562	0.265145094	0.046784625	0.046368785	0.463759586	0.4950686	0.45011821	0.323903806	0.104406038	-0.083477126	-0.638808067	-0.682448352	-0.6389989	0.871925243	0.749606833	1	-0.711293887	0.75974146	0.935441821	0.18253821	0.578417257	-0.293918617	0.526217885	-0.681425462	-0.697627906	-0.578299909	-0.665218631	-0.738180918	-0.760753811	0.583933325
wc2_1_30_5	0.261242799	0.000115103	0.009876293	-0.503438005	-0.597528667	-0.341841296	-0.147844563	-0.145821223	-0.030261663	0.046598307	0.028432137	0.211754404	0.253949764	-0.504414774	-0.505542701	-0.604468181	-0.643928662	-0.635074472	0.09429334	0.234434887	0.359204353	0.104054096	0.159317353	0.108658145	-0.605315839	-0.312839307	-0.711293887	1	-0.346215609	-0.710445763	0.109443734	-0.652791959	-0.145576275	-0.666952106	0.223122802	0.165221393	0.093533658	0.266486012	0.246873969	0.246370373	-0.043413927
wc2_1_30_6	-0.328092984	-0.194943438	0.626450257	-0.085466566	0.052927636	-0.35394311	-0.426022563	0.655770533	0.532457605	0.602727991	0.386570779	0.560875456	0.567005585	-0.01354538	-0.046853156	0.194874275	0.25919818	0.269793354	0.376447429	0.263881135	0.137878159	-0.504681266	-0.530634733	-0.492795567	0.950143586	0.723953307	0.75974146	-0.346215609	1	0.824952249	0.51931716	0.478542993	-0.50973829	0.023665288	-0.504354337	-0.549298398	-0.43272967	-0.580504441	-0.485229051	-0.596605318	0.446227237
wc2_1_30_7	-0.359114941	-0.117632326	0.424085846	0.121080477	0.310965499	0.005068648	-0.167503067	0.621429962	0.467840444	0.473252722	0.379284055	0.356227798	0.23636195	0.19189739	0.178972556	0.583759206	0.617224578	0.602734342	0.361184045	0.036667073	-0.099506956	-0.427074962	-0.479195457	-0.424952505	0.902321974	0.826103562	0.935441821	-0.710445763	0.824952249	1	0.075321478	0.78220864	-0.378072409	0.344826053	-0.500888654	-0.503321435	-0.351590703	-0.644598498	-0.533683166	-0.584943965	0.350318801
wc2_1_30_8	-0.027032753	-0.178790188	0.229647084	-0.301905244	-0.207642657	-0.586864081	-0.36384947	0.170448849	0.133291755	0.191772383	-0.030756002	0.066989734	0.416385062	-0.284361011	-0.365837855	-0.622283449	-0.546996593	-0.509565528	-0.193006007	0.247269237	0.117443004	-0.510121947	-0.478038689	-0.501407663	0.457781086	-0.121438887	0.18253821	0.109443734	0.51931716	0.075321478	1	-0.445950528	0.076926225	0.036231649	-0.337230731	-0.439962612	-0.562321339	0.076206353	-0.298880079	-0.429963225	0.533556386
wc2_1_30_9	-0.387833718	0.013367972	0.278677118	0.435338499	0.372896312	0.284356108	-0.106684421	0.33792395	0.237090056	0.250135117	0.262891311	0.336228092	-0.032457155	0.485197405	0.509891602	0.873158907	0.882503147	0.880764914	0.374973468	-0.143319828	-0.126280464	0.159387848	0.094722564	0.162586723	0.557872331	0.72551311	0.578417257	-0.652791959	0.478542993	0.78220864	-0.445950528	1	-0.409663314	0.071986936	-0.03200995	0.046143932	0.259727263	-0.511590968	-0.026367417	-0.03115517	-0.248907319
wc2_1_3_10	0.077613824	0.024085936	-0.607797979	0.173597965	0.069463394	0.123757962	0.001497367	-0.610241634	-0.642854332	-0.717991796	-0.572805556	-0.818067503	-0.675614667	0.148307953	0.084973341	-0.320066841	-0.329057158	-0.220794819	-0.795172678	-0.343597719	-0.346159339	0.222432633	0.24536363	0.203420342	-0.348896355	-0.771584132	-0.293918617	-0.145576275	-0.50973829	-0.378072409	0.076926225	-0.409663314	1	0.468676169	0.366119644	0.320968633	0.060007723	0.822975178	0.29691799	0.282100069	-0.171163952
wc2_1_3_11	0.03798418	-0.136116211	-0.100933199	0.016439111	0.533296439	0.317841554	0.454364298	0.18011682	0.069329174	-0.084158433	0.052408229	-0.358105026	-0.20024471	0.024489955	-0.006749755	0.113667272	0.106701604	0.057460994	-0.210746522	-0.043466785	-0.273415042	-0.447390118	-0.476063375	-0.45201995	0.26035854	-0.001034343	0.526217885	-0.666952106	0.023665288	0.344826053	0.036231649	0.071986936	0.468676169	1	-0.515844542	-0.449113114	-0.49679886	-0.11591621	-0.518717385	-0.478754212	0.443609474
wc2_1_3_12	-0.112495001	0.168823461	-0.441201367	0.476901419	-0.213649196	0.074469462	-0.392664856	-0.762318381	-0.697962686	-0.629650386	-0.61896051	-0.350544806	-0.568521379	0.437649048	0.449374607	0.047336418	0.0423357	0.19749247	-0.439483415	-0.384654995	-0.094411496	0.908885451	0.929380744	0.894085527	-0.516841396	-0.535194473	-0.681425462	0.223122802	-0.504354337	-0.500888654	-0.337230731	-0.03200995	0.366119644	-0.515844542	1	0.94530351	0.848693012	0.738124466	0.930438505	0.916593302	-0.887014907
wc2_1_3_13	-0.1236081	0.212024562	-0.412512207	0.538937063	-0.076390056	0.214662971	-0.196377041	-0.699522568	-0.643541279	-0.574601621	-0.517117311	-0.306595114	-0.597563829	0.494835059	0.512329967	0.121394622	0.117066278	0.225298238	-0.37945333	-0.425181775	-0.161900723	0.989472886	0.995888675	0.985788406	-0.536352677	-0.504550762	-0.697627906	0.165221393	-0.549298398	-0.503321435	-0.439962612	0.046143932	0.320968633	-0.449113114	0.94530351	1	0.952360145	0.643963375	0.981623819	0.990333389	-0.966930504
wc2_1_3_14	-0.173342421	0.212025844	-0.253754807	0.579737669	0.013268126	0.286989499	-0.120464966	-0.527420482	-0.473139553	-0.396156422	-0.355615162	-0.096145067	-0.472792371	0.539671534	0.581775445	0.322085689	0.318866794	0.388418236	-0.156239257	-0.372106288	-0.110904654	0.984560035	0.97456517	0.987350855	-0.428199802	-0.264547164	-0.578299909	0.093533658	-0.43272967	-0.351590703	-0.562321339	0.259727263	0.060007723	-0.49679886	0.848693012	0.952360145	1	0.379961495	0.922361528	0.950458	-0.981395312
wc2_1_3_15	0.059935339	0.111194238	-0.614599448	0.180296454	-0.264978518	-0.068856365	-0.29342272	-0.798600107	-0.764974814	-0.748996867	-0.676346013	-0.688726147	-0.626394399	0.147042622	0.094484304	-0.439784015	-0.444837163	-0.291041133	-0.75895669	-0.356132486	-0.212836857	0.531258193	0.575790475	0.513082034	-0.552603265	-0.866682851	-0.665218631	0.266486012	-0.580504441	-0.644598498	0.076206353	-0.511590968	0.822975178	-0.11591621	0.738124466	0.643963375	0.379961495	1	0.663481776	0.619415902	-0.470825294
wc2_1_3_16	-0.144077618	0.214023297	-0.357616531	0.473382739	-0.139943949	0.098815238	-0.269906214	-0.672605399	-0.613887154	-0.526468113	-0.494818829	-0.240593159	-0.517562234	0.439779391	0.437553155	0.003482982	0.011119476	0.120120498	-0.377681937	-0.376832732	-0.112182551	0.963657744	0.975694521	0.964091723	-0.504880009	-0.535749664	-0.738180918	0.246873969	-0.485229051	-0.533683166	-0.298880079	-0.026367417	0.29691799	-0.518717385	0.930438505	0.981623819	0.922361528	0.663481776	1	0.979386248	-0.941231895
wc2_1_3_17	-0.080273814	0.209620606	-0.393735404	0.492860377	-0.087305446	0.212877736	-0.128823933	-0.689643137	-0.615982774	-0.54662063	-0.49225597	-0.271022112	-0.545825787	0.440994316	0.46502478	0.063299544	0.057495772	0.146560949	-0.350360835	-0.38342604	-0.12030644	0.980948376	0.990357179	0.98054908	-0.598328502	-0.534830616	-0.760753811	0.246370373	-0.596605318	-0.584943965	-0.429963225	-0.03115517	0.282100069	-0.478754212	0.916593302	0.990333389	0.950458	0.619415902	0.979386248	1	-0.95066155
wc2_1_3_18	0.154501866	-0.192277006	0.299094984	-0.58748235	-0.050262745	-0.299465261	0.160226832	0.592942688	0.545827889	0.487320336	0.40355001	0.183339166	0.520691495	-0.555260659	-0.578251027	-0.293009337	-0.28570897	-0.376469128	0.229041148	0.363750053	0.104351642	-0.989115314	-0.980489534	-0.98879721	0.427040682	0.343270579	0.583933325	-0.043413927	0.446227237	0.350318801	0.533556386	-0.248907319	-0.171163952	0.443609474	-0.887014907	-0.966930504	-0.981395312	-0.470825294	-0.941231895	-0.95066155	1
